# Supplementary material for: Discovery of two new Cystobasidiaceae species (Cystobasidiales, Cystobasidiomycetes) on phylloplane from western China
Source: MycoKeys. 2026 Apr 29;131:287–303. doi: 10.3897/mycokeys.131.185583 (PMC13150536; doi:10.3897/mycokeys.131.185583)
Supplement: XML Treatment for Robertozyma xinjiangensis [file mycokeys.131.185583-treatment2.xml]

<!DOCTYPE tp:taxon-treatment
  PUBLIC "-//TaxonX//DTD Taxonomic Treatment Publishing DTD v0 20100105//EN" "tax-treatment-NSO.dtd">
<tp:taxon-treatment xmlns:tp="http://www.plazi.org/taxpub"><tp:treatment-meta><kwd-group><label>Taxon classification</label><kwd>
                <named-content content-type="kingdom">Fungi</named-content>
              </kwd><kwd>
                <named-content content-type="order">Cystobasidiales</named-content>
              </kwd></kwd-group><mixed-citation publication-type="journal"><person-group><name><surname>Wang</surname><given-names>Peng</given-names></name><name><surname>Song</surname><given-names>Bing-Yan</given-names></name><name><surname>Chai</surname><given-names>Chun-Yue</given-names></name><name><surname>Niu</surname><given-names>Qiu-Hong</given-names></name><name><surname>Hui</surname><given-names>Feng-Li</given-names></name></person-group><article-title>Discovery of two new <tp:taxon-name><tp:taxon-name-part taxon-name-part-type="family" reg="Cystobasidiaceae">Cystobasidiaceae</tp:taxon-name-part></tp:taxon-name> species (<tp:taxon-name><tp:taxon-name-part taxon-name-part-type="order" reg="Cystobasidiales">Cystobasidiales</tp:taxon-name-part></tp:taxon-name>, <tp:taxon-name><tp:taxon-name-part taxon-name-part-type="class" reg="Cystobasidiomycetes">Cystobasidiomycetes</tp:taxon-name-part></tp:taxon-name>) on phylloplane from western China</article-title><source>MycoKeys</source><day>29</day><month>04</month><year>2026</year><volume>131</volume><fpage>287</fpage><lpage>303</lpage><pub-id pub-id-type="doi">10.3897/mycokeys.131.185583</pub-id></mixed-citation></tp:treatment-meta><tp:nomenclature><tp:taxon-name><object-id xmlns:xlink="http://www.w3.org/1999/xlink" content-type="arpha" xlink:type="simple">DB6646E5-868C-50AD-9FDE-C81C46324707</object-id>
                    		<tp:taxon-name-part taxon-name-part-type="genus" reg="Robertozyma">Robertozyma</tp:taxon-name-part> <tp:taxon-name-part taxon-name-part-type="species" reg="xinjiangensis">xinjiangensis</tp:taxon-name-part>
                    	
                    		<object-id xmlns:xlink="http://www.w3.org/1999/xlink" content-type="mycobank" xlink:type="simple">862002</object-id>
                    	</tp:taxon-name><tp:taxon-authority>C.Y. Chai &amp; F.L. Hui</tp:taxon-authority><tp:taxon-status xmlns:xlink="http://www.w3.org/1999/xlink" xlink:type="simple">sp. nov.</tp:taxon-status><xref ref-type="fig" rid="F4">Fig. 4</xref></tp:nomenclature><tp:treatment-sec sec-type="Etymology"><title>Etymology.</title><p>The specific epithet xinjiangensis refers to the geographic origin of the ex-type strain, Wulumuqi City, Xinjiang Uygur Autonomous Region.</p><fig id="F4" position="float" orientation="portrait"><object-id xmlns:xlink="http://www.w3.org/1999/xlink" content-type="doi" xlink:type="simple">10.3897/mycokeys.131.185583.figure4</object-id><object-id xmlns:xlink="http://www.w3.org/1999/xlink" content-type="arpha" xlink:type="simple">D3CEDB07-163A-54C2-A95D-D9AAB4675972</object-id><label>Figure 4.</label><caption><p>Morphology of <italic><tp:taxon-name><tp:taxon-name-part taxon-name-part-type="genus" reg="Robertozyma">Robertozyma</tp:taxon-name-part> <tp:taxon-name-part taxon-name-part-type="species" reg="xinjiangensis">xinjiangensis</tp:taxon-name-part></tp:taxon-name></italic> (NYNU 24728). <bold>A</bold>. Colony on <abbrev xmlns:xlink="http://www.w3.org/1999/xlink" xlink:title="yeast extract–malt extract" xlink:type="simple">YM</abbrev> agar after 7 days at 20 °C; <bold>B</bold>. Budding cells in <abbrev xmlns:xlink="http://www.w3.org/1999/xlink" xlink:title="yeast extract–malt extract" xlink:type="simple">YM</abbrev> broth after 3 days at 20 °C.</p></caption><graphic xmlns:xlink="http://www.w3.org/1999/xlink" xlink:href="mycokeys-131-287-g004.jpg" id="oo_1613375.jpg" position="float" orientation="portrait" xlink:type="simple"><uri content-type="original_file" xlink:type="simple">https://binary.pensoft.net/fig/1613375</uri></graphic></fig></tp:treatment-sec><tp:treatment-sec sec-type="Typus"><title>Typus.</title><p>China • Xinjiang Uygur Autonomous Region, Wulumuqi City, Tianshan Mountains, on the phylloplane of <italic><tp:taxon-name><tp:taxon-name-part taxon-name-part-type="genus" reg="Ulmus">Ulmus</tp:taxon-name-part> <tp:taxon-name-part taxon-name-part-type="species" reg="pumila">pumila</tp:taxon-name-part></tp:taxon-name></italic>, July 2024, Z.W. Xi, NYNU 24728 (holotype GDMCC 2.525<sup>T</sup> preserved in a metabolically inactive state, metabolically inactive ex-type culture PYCC 10132).</p></tp:treatment-sec><tp:treatment-sec sec-type="Description"><title>Description.</title><p>On <abbrev xmlns:xlink="http://www.w3.org/1999/xlink" xlink:title="yeast extract–malt extract" xlink:type="simple">YM</abbrev> agar after 7 days at 20 °C, streak cultures are pale yellow, smooth and butyrous, and the margin is entire. In <abbrev xmlns:xlink="http://www.w3.org/1999/xlink" xlink:title="yeast extract–malt extract" xlink:type="simple">YM</abbrev> broth after 3 days at 20 °C, cells are oval and ellipsoidal (4.5–5.9 × 5.9–7.8 µm) and occur singly or in pairs. Budding is polar. After a month in <abbrev xmlns:xlink="http://www.w3.org/1999/xlink" xlink:title="yeast extract–malt extract" xlink:type="simple">YM</abbrev> broth at 20 °C, a sediment and a ring are formed. In Dalmau plate culture on <abbrev xmlns:xlink="http://www.w3.org/1999/xlink" xlink:title="corn meal agar" xlink:type="simple">CMA</abbrev> at 20 °C, pseudohyphae and hyphae are absent. Sexual structures are not observed on PDA, <abbrev xmlns:xlink="http://www.w3.org/1999/xlink" xlink:title="corn meal agar" xlink:type="simple">CMA</abbrev> or V8 agar at 17 °C. Ballistoconidia are not produced. Glucose fermentation is absent. The following carbon sources are assimilated: glucose, inulin (delayed), trehalose, salicin (weak and delayed), D-arabinose, 5-keto-D-gluconate, glycerol, ribitol, D-mannitol, succinate, and D-gluconate (weak and delayed). Sucrose, raffinose, melibiose, D-galactose, lactose, maltose, melezitose, methyl-α-D-glucoside, cellobiose, L-sorbose, L-rhamnose, D-xylose, L-arabinose, D-ribose, methanol, ethanol, erythritol, galactitol, D-glucitol, <italic>myo</italic>-inositol, DL-lactate, citrate, D-glucosamine, N-acetyl-D-glucosamine, 2-keto-D-gluconate, D-glucuronate, and D-glucono-1,5-lactone are not assimilated. L-Lysine is assimilated as sole nitrogen sources. Nitrate, nitrite, ethylamine, and cadaverine are not assimilated. Growth is observed at 25 °C, but not at 30 °C. Growth on 50% (w/w) glucose-yeast extract agar is negative. Urease activity and diazonium blue B reaction are positive.</p></tp:treatment-sec><tp:treatment-sec sec-type="Additional strain examined"><title>Additional strain examined.</title><p>China • Xinjiang Uygur Autonomous Region, Wulumuqi City, Tianshan Mountains, on the phylloplane of <italic><tp:taxon-name><tp:taxon-name-part taxon-name-part-type="genus" reg="Ulmus">Ulmus</tp:taxon-name-part> <tp:taxon-name-part taxon-name-part-type="species" reg="pumila">pumila</tp:taxon-name-part></tp:taxon-name></italic>, July 2024, Z.W. Xi, NYNU 24739 and NYNU 24756.</p></tp:treatment-sec><tp:treatment-sec sec-type="GenBank accession numbers"><title>GenBank accession numbers.</title><p>Holotype GDMCC 2.525<sup>T</sup> (<abbrev xmlns:xlink="http://www.w3.org/1999/xlink" xlink:title="internal transcribed spacer" xlink:type="simple">ITS</abbrev>: <ext-link xmlns:xlink="http://www.w3.org/1999/xlink" xlink:href="PQ571078" ext-link-type="gen" xlink:type="simple">PQ571078</ext-link>, <abbrev xmlns:xlink="http://www.w3.org/1999/xlink" xlink:title="large subunit" xlink:type="simple">LSU</abbrev>: <ext-link xmlns:xlink="http://www.w3.org/1999/xlink" xlink:href="PQ571077" ext-link-type="gen" xlink:type="simple">PQ571077</ext-link>, <italic><abbrev xmlns:xlink="http://www.w3.org/1999/xlink" xlink:title="second largest subunit of RNA polymerase II" xlink:type="simple">RPB2</abbrev></italic>: <ext-link xmlns:xlink="http://www.w3.org/1999/xlink" xlink:href="PZ233422" ext-link-type="gen" xlink:type="simple">PZ233422</ext-link>); additional strains NYNU 24739 (<abbrev xmlns:xlink="http://www.w3.org/1999/xlink" xlink:title="internal transcribed spacer" xlink:type="simple">ITS</abbrev>: <ext-link xmlns:xlink="http://www.w3.org/1999/xlink" xlink:href="PX712007" ext-link-type="gen" xlink:type="simple">PX712007</ext-link>, <abbrev xmlns:xlink="http://www.w3.org/1999/xlink" xlink:title="large subunit" xlink:type="simple">LSU</abbrev>: <ext-link xmlns:xlink="http://www.w3.org/1999/xlink" xlink:href="PX712008" ext-link-type="gen" xlink:type="simple">PX712008</ext-link>) and NYNU 24756 (<abbrev xmlns:xlink="http://www.w3.org/1999/xlink" xlink:title="internal transcribed spacer" xlink:type="simple">ITS</abbrev>: <ext-link xmlns:xlink="http://www.w3.org/1999/xlink" xlink:href="PX712009" ext-link-type="gen" xlink:type="simple">PX712009</ext-link>, <abbrev xmlns:xlink="http://www.w3.org/1999/xlink" xlink:title="large subunit" xlink:type="simple">LSU</abbrev>: <ext-link xmlns:xlink="http://www.w3.org/1999/xlink" xlink:href="PX712010" ext-link-type="gen" xlink:type="simple">PX712010</ext-link>, <italic><abbrev xmlns:xlink="http://www.w3.org/1999/xlink" xlink:title="second largest subunit of RNA polymerase II" xlink:type="simple">RPB2</abbrev></italic>: <ext-link xmlns:xlink="http://www.w3.org/1999/xlink" xlink:href="PZ233423" ext-link-type="gen" xlink:type="simple">PZ233423</ext-link>).</p></tp:treatment-sec><tp:treatment-sec sec-type="Note"><title>Note.</title><p>Physiologically, <italic><tp:taxon-name><tp:taxon-name-part taxon-name-part-type="genus" reg="Robertozyma">R.</tp:taxon-name-part> <tp:taxon-name-part taxon-name-part-type="species" reg="xinjiangensis">xinjiangensis</tp:taxon-name-part></tp:taxon-name></italic> differs from the closely related species <italic><tp:taxon-name><tp:taxon-name-part taxon-name-part-type="genus" reg="Robertozyma">R.</tp:taxon-name-part> <tp:taxon-name-part taxon-name-part-type="species" reg="ningxiaensis">ningxiaensis</tp:taxon-name-part></tp:taxon-name></italic> in its ability to assimilate inulin, ribitol, and D-gluconate and its inability to assimilate galactose. Furthermore, <italic><tp:taxon-name><tp:taxon-name-part taxon-name-part-type="genus" reg="Robertozyma">R.</tp:taxon-name-part> <tp:taxon-name-part taxon-name-part-type="species" reg="xinjiangensis">xinjiangensis</tp:taxon-name-part></tp:taxon-name></italic> is able to grow at 25 °C, whereas <italic><tp:taxon-name><tp:taxon-name-part taxon-name-part-type="genus" reg="Robertozyma">R.</tp:taxon-name-part> <tp:taxon-name-part taxon-name-part-type="species" reg="ningxiaensis">ningxiaensis</tp:taxon-name-part></tp:taxon-name></italic> does not exhibit growth at this temperature (Table <xref ref-type="table" rid="T2">2</xref>).</p></tp:treatment-sec><tp:treatment-sec><!--Section generated to contain objects referenced in tp:taxon-treatment.--><table-wrap id="T2" position="float" orientation="portrait"><label>Table 2.</label><caption><p>Physiological and biochemical characteristics of the new species and their closely related taxa.</p></caption><table><tbody><tr><th rowspan="1" colspan="1">Characteristic</th><th rowspan="1" colspan="1">
                      <italic>
                        <tp:taxon-name><tp:taxon-name-part taxon-name-part-type="genus" reg="Queiroziella">Q.</tp:taxon-name-part> <tp:taxon-name-part taxon-name-part-type="species" reg="pini">pini</tp:taxon-name-part></tp:taxon-name>
                      </italic>
                    </th><th rowspan="1" colspan="1">
                      <italic>
                        <tp:taxon-name><tp:taxon-name-part taxon-name-part-type="genus" reg="Queiroziella">Q.</tp:taxon-name-part> <tp:taxon-name-part taxon-name-part-type="species" reg="brasiliensis">brasiliensis</tp:taxon-name-part></tp:taxon-name>
                      </italic>
                      <sup>*</sup>
                    </th><th rowspan="1" colspan="1">
                      <italic>
                        <tp:taxon-name><tp:taxon-name-part taxon-name-part-type="genus" reg="Robertozyma">R.</tp:taxon-name-part> <tp:taxon-name-part taxon-name-part-type="species" reg="xinjiangensis">xinjiangensis</tp:taxon-name-part></tp:taxon-name>
                      </italic>
                    </th><th rowspan="1" colspan="1">
                      <italic>
                        <tp:taxon-name><tp:taxon-name-part taxon-name-part-type="genus" reg="Robertozyma">R.</tp:taxon-name-part> <tp:taxon-name-part taxon-name-part-type="species" reg="ningxiaensis">ningxiaensis</tp:taxon-name-part></tp:taxon-name>
                      </italic>
                      <sup>*</sup>
                    </th></tr><tr><td rowspan="1" colspan="1">Assimilation</td><td rowspan="1" colspan="1"/><td rowspan="1" colspan="1"/><td rowspan="1" colspan="1"/><td rowspan="1" colspan="1"/></tr><tr><td rowspan="1" colspan="1">Inulin</td><td rowspan="1" colspan="1">d, w</td><td rowspan="1" colspan="1">s</td><td rowspan="1" colspan="1">d</td><td rowspan="1" colspan="1">–</td></tr><tr><td rowspan="1" colspan="1">Raffinose</td><td rowspan="1" colspan="1">+</td><td rowspan="1" colspan="1">+</td><td rowspan="1" colspan="1">–</td><td rowspan="1" colspan="1">–</td></tr><tr><td rowspan="1" colspan="1">Melibiose</td><td rowspan="1" colspan="1">d</td><td rowspan="1" colspan="1">s</td><td rowspan="1" colspan="1">–</td><td rowspan="1" colspan="1">–</td></tr><tr><td rowspan="1" colspan="1">Galactose</td><td rowspan="1" colspan="1">+</td><td rowspan="1" colspan="1">+</td><td rowspan="1" colspan="1">–</td><td rowspan="1" colspan="1">d, w</td></tr><tr><td rowspan="1" colspan="1">Raffinose</td><td rowspan="1" colspan="1">+</td><td rowspan="1" colspan="1">+</td><td rowspan="1" colspan="1">–</td><td rowspan="1" colspan="1">–</td></tr><tr><td rowspan="1" colspan="1">Salicin</td><td rowspan="1" colspan="1">+</td><td rowspan="1" colspan="1">–</td><td rowspan="1" colspan="1">d, w</td><td rowspan="1" colspan="1">d, w</td></tr><tr><td rowspan="1" colspan="1">L-Sorbose</td><td rowspan="1" colspan="1">–</td><td rowspan="1" colspan="1">+</td><td rowspan="1" colspan="1">–</td><td rowspan="1" colspan="1">–</td></tr><tr><td rowspan="1" colspan="1">D-Xylose</td><td rowspan="1" colspan="1">+</td><td rowspan="1" colspan="1">–</td><td rowspan="1" colspan="1">–</td><td rowspan="1" colspan="1">–</td></tr><tr><td rowspan="1" colspan="1">L-Arabinose</td><td rowspan="1" colspan="1">w</td><td rowspan="1" colspan="1">–</td><td rowspan="1" colspan="1">–</td><td rowspan="1" colspan="1">–</td></tr><tr><td rowspan="1" colspan="1">Ribitol</td><td rowspan="1" colspan="1">+</td><td rowspan="1" colspan="1">n</td><td rowspan="1" colspan="1">+</td><td rowspan="1" colspan="1">–</td></tr><tr><td rowspan="1" colspan="1">Galactitol</td><td rowspan="1" colspan="1">+</td><td rowspan="1" colspan="1">–</td><td rowspan="1" colspan="1">–</td><td rowspan="1" colspan="1">–</td></tr><tr><td rowspan="1" colspan="1">Succinate</td><td rowspan="1" colspan="1">+</td><td rowspan="1" colspan="1">–</td><td rowspan="1" colspan="1">+</td><td rowspan="1" colspan="1">+</td></tr><tr><td rowspan="1" colspan="1">D-Gluconate</td><td rowspan="1" colspan="1">d</td><td rowspan="1" colspan="1">v</td><td rowspan="1" colspan="1">d, w</td><td rowspan="1" colspan="1">–</td></tr><tr><td rowspan="1" colspan="1">Growth tests</td><td rowspan="1" colspan="1"/><td rowspan="1" colspan="1"/><td rowspan="1" colspan="1"/><td rowspan="1" colspan="1"/></tr><tr><td rowspan="1" colspan="1">Growth at 25 °C</td><td rowspan="1" colspan="1">+</td><td rowspan="1" colspan="1">+</td><td rowspan="1" colspan="1">+</td><td rowspan="1" colspan="1">–</td></tr><tr><td rowspan="1" colspan="1">Growth at 30 °C</td><td rowspan="1" colspan="1">–</td><td rowspan="1" colspan="1">+</td><td rowspan="1" colspan="1">–</td><td rowspan="1" colspan="1">–</td></tr></tbody></table><table-wrap-foot><fn><p><sup>*</sup>Data for reference species were taken from <xref ref-type="bibr" rid="B5">Crous et al. (2018)</xref> and <xref ref-type="bibr" rid="B27">Li et al. (2020)</xref>. +, positive; –, negative; d, delayed positive; v, variable; w, weakly positive; n, not available.</p></fn></table-wrap-foot></table-wrap></tp:treatment-sec><ref-list><ref id="B5"><mixed-citation xmlns:xlink="http://www.w3.org/1999/xlink" xlink:type="simple">Crous PW, Wingfield MJ, Burgess TI, Hardy GESJ, Gené J, Guarro J, Baseia IG, García D, Gusmão LFP, Souza-Motta CM, Thangavel R, Adamčík S, Barili A, Barnes CW, Bezerra JDP, Bordallo JJ, Cano-Lira JF, de Oliveira RJV, Ercole E, Hubka V, Iturrieta-González I, Kubátová A, Martín MP, Moreau PA, Morte A, Ordoñez ME, Rodríguez A, Stchigel AM, Vizzini A, Abdollahzadeh J, Abreu VP, Adamčíková K, Albuquerque GMR, Alexandrova AV, Álvarez Duarte E, Armstrong-Cho C, Banniza S, Barbosa RN, Bellanger JM, Bezerra JL, Cabral TS, Caboň M, Caicedo E, Cantillo T, Carnegie AJ, Carmo LT, Castañeda-Ruiz RF, Clement CR, Čmoková A, Conceição LB, Cruz RHSF, Damm U, da Silva BDB, da Silva GA, da Silva RMF, de A Santiago ALCM, de Oliveira LF, de Souza CAF, Déniel F, Dima B, Dong G, Edwards J, Félix CR, Fournier J, Gibertoni TB, Hosaka K, Iturriaga T, Jadan M, Jany JL, Jurjević Ž, Kolařík M, Kušan I, Landell MF, Leite Cordeiro TR, Lima DX, Loizides M, Luo S, Machado AR, Madrid H, Magalhães OMC, Marinho P, Matočec N, Mešić A, Miller AN, Morozova OV, Neves RP, Nonaka K, Nováková A, Oberlies NH, Oliveira-Filho JRC, Oliveira TGL, Papp V, Pereira OL, Perrone G, Peterson SW, Pham THG, Raja HA, Raudabaugh DB, Řehulka J, Rodríguez-Andrade E, Saba M, Schauflerová A, Shivas RG, Simonini G, Siqueira JPZ, Sousa JO, Stajsic V, Svetasheva T, Tan YP, Tkalčec Z, Ullah S, Valente P, Valenzuela-Lopez N, Abrinbana M, Viana Marques DA, Wong PTW, Xavier de Lima V, Groenewald JZ (2018) Fungal Planet description sheets: 716–784. Persoonia 40: 240–393. <ext-link xlink:href="10.3767/persoonia.2018.40.10" ext-link-type="doi" xlink:type="simple">https://doi.org/10.3767/persoonia.2018.40.10</ext-link></mixed-citation></ref><ref id="B27"><mixed-citation xmlns:xlink="http://www.w3.org/1999/xlink" xlink:type="simple">Li AH, Yuan FX, Groenewald M, Bensch K, Yurkov AM, Li K, Han PJ, Guo LD, Aime MC, Sampaio JP, Jindamorakot S, Turchetti B, Inacio J, Fungsin B, Wang QM, Bai FY (2020) Diversity and phylogeny of basidiomycetous yeasts from plant leaves and soil: Proposal of two new orders, three new families, eight new genera and one hundred and seven new species. Studies in Mycology 96: 17–140.</mixed-citation></ref></ref-list></tp:taxon-treatment>
